# Supplementary material for: Traditional Chinese Medicine for Bradyarrhythmia: Evidence and Potential Mechanisms
Source: Front Pharmacol. 2018 Apr 9;9:324. doi: 10.3389/fphar.2018.00324 (PMC5900793; doi:10.3389/fphar.2018.00324)
Supplement: Supplementary file 1 [file Table2.XLSX]

## Sheet: Sheet1
作者及 发表年份	研究对象（试验组/对照组）	性别（男/女）	年龄	诊断标准	随机	分配隐藏	盲法	干预措施（治疗组/对照组）	疗程	不良反应	疗效标准	观察指标	结局指标	试验组		对照组
														有效	无效	有效	无效
参仙升脉口服液
刘洪军2017	34/34	38/30	40-73	明确	随机数字表法	未提及	未提及	参仙升脉口服液+常规治疗/常规治疗+阿托品口服	8周	明确	明确	临床疗效	有效无效	30	4	22	12
刘桂勇2016	17/18	18/17	45-93	明确	按照入院顺序随机	未提及	未提及	参仙升脉口服液+永久心脏起搏器/阿托品口服+永久心脏起搏器	30天	未提及	明确	临床疗效	有效无效	16	1	11	7
周璇2016	32/32	39/25	60-80	未提及	随机	未提及	未提及	参仙升脉口服液+氨茶碱片/氨茶碱片	4周	明确	明确	临床疗效	有效无效	28	4	21	11
陆小兰2016	54/50	51/53	54-74	明确	随机	未提及	未提及	参仙升脉口服液/生脉注射液	14天	明确	明确	临床疗效	有效无效	50	4	30	20
何蕾2016	43/43	49/37	41-77	明确	入院时间先后	未提及	未提及	参仙升脉口服液/阿托品口服	1个月	明确	明确	临床疗效	有效无效	41	2	32	11
高占义2015	42/42	52/32	60-84	明确	随机	未提及	未提及	参仙升脉口服液/口服心宝丸+沙丁胺醇片	4周	明确	明确	临床疗效	有效无效	39	3	35	7
杨会萍2015	22/22	20/24	60-75	明确	随机	未提及	未提及	参仙升脉口服液/口服心宝丸	4周	明确	明确	临床疗效	有效无效	20	2	17	5
孙琳2015	40/40	52/28	51-69	明确	就诊顺序	未提及	未提及	参仙升脉口服液+阿托品片/阿托品片	4周	明确	明确	临床疗效	有效无效	37	3	28	12
董春花2015	30/30	35/25	27-80	未提及	随机	未提及	未提及	参仙升脉口服液+常规治疗/参松养心胶囊+常规治疗	4周	明确	明确	临床疗效	有效无效	26	4	23	7
贾建军2015	34/34	42/26	32-74	未提及	随机	未提及	未提及	参仙升脉口服液/阿托品口服	未提及	明确	明确	临床疗效	有效无效	31	3	26	8
吴俊兰2015	32/32	36/28	62-86	明确	随机	未提及	未提及	参仙升脉口服液/心宝丸	4周	明确	明确	临床疗效	有效无效	28	4	21	11
周加兴2015	20/14	21/13	45-76	未提及	随机	未提及	未提及	参仙升脉口服液/口服心宝丸	4周	明确	明确	临床疗效	有效无效	18	2	9	5
杜雪峰2014	48/48	具有可比性	具有可比性	未提及	随机	未提及	未提及	参仙升脉口服液/阿托品口服	14天	明确	未提及	临床疗效	有效无效	43	5	32	16
张雨虹2014	36/32	27/41	32-78	未提及	随机	未提及	未提及	参仙升脉口服液+左甲状腺素钠/左甲状腺素钠	4周	明确	明确	临床疗效	有效无效	32	4	20	12
白晶玉2014	25/22	8/39	41-84	明确	随机数字表	未提及	未提及	参仙升脉口服液/通脉养心丸	15天	明确	明确	临床疗效	有效无效	24	1	16	6
马效钢2014	30/30	37/23	27-80	未提及	随机	未提及	未提及	参仙升脉口服液/心宝丸	4周	未提及	明确	临床疗效	有效无效	26	4	23	7
卓加玉2013	54/54	治疗组36/18	治疗组42-80	明确	随机	未提及	未提及	参仙升脉口服液+常规治疗/常规治疗	4周	未提及	明确	临床疗效	有效无效	49	5	32	22
侯平2013	60/55	65/50	41-83	明确	随机	未提及	未提及	参仙升脉口服液+常规治疗/万爽力+常规治疗	4周	明确	明确	临床疗效	有效无效	55	5	43	12
李斌2013	24/24	20/28	35-70	未提及	随机	未提及	未提及	参仙升脉口服液+常规治疗/阿托品口服+调节神经药物	4周	明确	明确	临床疗效	有效无效	23	1	14	8（2例脱落）
叶家城2012	24/24	36/22	41-79	明确	随机	未提及	未提及	参仙升脉口服液+茶碱缓释片/茶碱缓释片	4周	明确	明确	临床疗效	有效无效	21	3	11	13
杨卓璇2012	46/39	51/34	39-75	明确	随机	未提及	未提及	参仙升脉口服液/心宝丸	5周	明确	明确	临床疗效	有效无效	44	2	29	10
汪秀祝2012	46/46	49/43	63-83	未提及	随机	未提及	未提及	参仙升脉口服液+沙丁胺醇/生脉注射液+沙丁胺醇	1个月	明确	明确	临床疗效	有效无效	43	3	32	14
江南凯2012	51/48	未提及	6-72	明确	随机	未提及	未提及	参仙升脉口服液/心宝丸	1周	未提及	明确	临床疗效	有效无效	49	2	41	7
吴昊2012	34/32	34/32	均数58/62	未提及	随机	未提及	未提及	参仙升脉口服液/心宝丸	4周	未提及	明确	临床疗效	有效无效	32	2	23	9
胡建华2012	30/30	45/15	42-75	明确	随机	未提及	未提及	参仙升脉口服液/氨茶碱缓释片	4周	明确	明确	临床疗效	有效无效	28	2	21	9
孙秀娟2012	35/35	38/32	65-86	未提及	随机	未提及	未提及	参仙生脉口服液+单硝酸异山梨酯胶囊/心宝丸+单硝酸异山梨酯胶囊	4周	未提及	明确	临床疗效	有效无效	33	2	26	9
李国庆2011	20/16	22/14	45-79	明确	随机	未提及	未提及	参仙生脉口服液+基础治疗/生脉饮口服液+基础治疗	4周	明确	明确	临床疗效	有效无效	17	3	11	5
郭晓丽2011	29/29	37/21	20-78	明确	随机	未提及	未提及	参仙升脉口服液+阿托品片/阿托品片	2周	明确	明确	临床疗效	有效无效	24	5	16	13
马艳梅2011	80/80	81/79	18-70	明确	随机	未提及	未提及	参仙升脉口服液/心宝丸	4周	明确	明确	临床疗效	有效无效	73	7	59	21
李菡2011	69/60	81/48	72.6±2.4	明确	随机	未提及	未提及	参仙升脉口服液+茶碱缓释胶囊/茶碱缓释胶囊	8周	明确	明确	临床疗效	有效无效	60	9	41	19
刘锦涛2010	20/20	23/17	20-78	未提及	随机	未提及	未提及	参仙升脉口服液+阿托品片/阿托品片	未提及	未提及	明确	临床疗效	有效无效	17	3	11	9
汤华2010	36/20	37-19	48-79	明确	随机	未提及	未提及	参仙升脉口服液/常规治疗	4周	明确	明确	临床疗效	有效无效	34	2	4	16
参松养心胶囊
Yunfang Liu 2014	124/117	107/112	未提及	明确	random table	明确	双盲	参松养心胶囊/安慰剂	４周	明确	明确	临床疗效	有效无效	73	51	23	94
林涛2017	46/46	54/38	44-79	明确	随机	未提及	未提及	参松养心胶囊+常规治疗/常规治疗	1个月	明确	明确	临床疗效	有效无效	43	3	34	12
武海若2016	39/38	39/38	52.3±1.7/52.3±1.5	明确	随机	未提及	未提及	参松养心胶囊+常规治疗/常规治疗	1个月	未提及	明确	临床疗效	有效无效	37	2	27	11
张宇涛2016	25/25	30/20	39-72	明确	随机	未提及	未提及	参松养心胶囊+常规治疗/常规治疗	15天	未提及	明确	临床疗效	有效无效	23	2	21	4
李玉梅2016	36/36	41/31	20-76	明确	随机	未提及	未提及	参松养心胶囊/盐酸安它唑林片	1个月	明确	明确	临床疗效	有效无效	34	2	26	10
吴勇波2016	86/86	无显著性差异	19-81	未提及	随机	未提及	未提及	参松养心胶囊+常规治疗/常规治疗	４周	明确	明确	临床疗效	有效无效	71	15	46	40
王宝宝2016	45/45	48/42	35-81	明确	随机	未提及	未提及	参松养心胶囊+常规治疗/常规治疗	４周	未提及	明确	临床疗效	有效无效	43	2	35	10
朱怀清2016	49/48	51/46	平均年龄64.0(±7.1)/63.0(±11.1)	明确	随机	未提及	未提及	参松养心胶囊+慢心律片+常规治疗/慢心律片+常规治疗	1个月	明确	明确	临床疗效	有效无效	47	2	29	19
丁源2016	75/75	92/58	19-81	明确	随机	未提及	未提及	参松养心胶囊+常规治疗/常规治疗	6周	明确	明确	临床疗效	有效无效	51	24	17	58
张广平2016	80/80	90/70	24-77	明确	随机	未提及	未提及	参松养心胶囊+常规治疗/胺碘酮+常规治疗	12周	明确	明确	临床疗效	有效无效	76	4	66	14
鲍学禄2014	40/38	43/35	18-79	明确	随机	未提及	未提及	参松养心胶囊+常规治疗/常规治疗	15天	未提及	明确	临床疗效	有效无效	38	2	27	11
高放2017	35/35	43/27	20-76	未提及	随机数字表法	未提及	未提及	参松养心胶囊+常规治疗/常规治疗	1.5个月	未提及	未提及	临床疗效	有效无效	23	12	8	27
王德伟2014	60/30	41/49	33-70	明确	随机	平行对照	双盲	参松养心胶囊/安慰剂	4周	明确	明确	临床疗效	有效无效	54	6	5	25
刘军2014	21/20	22/19	55-81	明确	按就诊时间顺序随机	未提及	未提及	参松养心胶囊+起搏器术后/起搏器术后	10周	明确	明确	临床疗效	有效无效	19	2	13	7
王卫卫2014	45/45	52/38	45-83	明确	按就诊顺序随机	未提及	未提及	参松养心胶囊+常规治疗/常规治疗	2个月	明确	明确	临床疗效	有效无效	35	10	17	28
王晓云2014	30/18	未提及	55-80	明确	随机	未提及	未提及	参松养心胶囊+常规治疗/常规治疗	6个月	明确	明确	临床疗效	有效无效	26	4	12	6
李光江2013	65/66	79/52	27-70	明确	随机	未提及	未提及	参松养心胶囊+常规治疗/阿托品+常规治疗	1个月	明确	明确	临床疗效	有效无效	57	8	31	35
苟渊2013	50/50	57/43	45-78	明确	随机	未提及	未提及	参松养心胶囊+茶碱缓释片/茶碱缓释片	2周	明确	明确	临床疗效	有效无效	40	10	36	14
潘健2012	600/600	592/608	16-79	未提及	随机	未提及	未提及	参松养心胶囊+胺碘酮片/胺碘酮片	8周	未提及	未提及	临床疗效	有效无效	534	66	361	239
夏豪2012	48/52	57/43	47-83	明确	按就诊时间顺序随机	未提及	未提及	参松养心胶囊+常规治疗/常规治疗	8周	明确	明确	临床疗效	有效无效	40	8	30	22
贾彩肖2012	40/40	51/29	54-80	明确	随机	未提及	未提及	参松养心胶囊+常规治疗/常规治疗	4周	未提及	明确	临床疗效	有效无效	37	3	27	13
张云朋2011	68/60	治疗组男：42 女：26	40-75	未提及	随机	未提及	未提及	参松养心胶囊/阿托品	1个月	明确	明确	临床疗效	有效无效	65	3	51	9
丁苑媛2011	30/30	38/22	20-70	明确	随机	未提及	未提及	参松养心胶囊+常规治疗/常规治疗	4周	明确	明确	临床疗效	有效无效	28	2	23	7
朱志仑 2011	27/21	23/25	26-81	明确	随机	未提及	未提及	参松养心胶囊+常规治疗/常规治疗	4周	明确	明确	临床疗效	有效无效	25	2	14	7
赵玉2011	40/38	43/35	18-79	未提及	随机	未提及	未提及	参松养心胶囊+常规治疗/常规治疗	6周	明确	明确	临床疗效	有效无效	25	15	8	30
戈丽峰2010	30/30	34/26	53-86	明确	随机	未提及	未提及	参松养心胶囊/复方丹参片	4周	明确	明确	临床疗效	有效无效	25	5	13	17
张萍2010	35/30	31/34	35-80	明确	随机	未提及	未提及	参松养心胶囊/常规治疗	4周	明确	明确	临床疗效	有效无效	30	5	5	25
张丽霞2010	45/45	59/31	37-72	明确	随机	未提及	未提及	参松养心胶囊+常规治疗/常规治疗	4周	明确	明确	临床疗效	有效无效	34	11	17	28
曾祥碧2010	59/59	60/58	43-80	明确	随机	未提及	未提及	参松养心胶囊+常规治疗/阿托品+常规治疗	4周	明确	明确	临床疗效	有效无效	49	10	41	18
金振一2010	69/65	无差异	无差异	明确	随机	未提及	双盲	参松养心胶囊/心宝丸	4周	明确	明确	临床疗效	有效无效	53	16	27	38
马俊2010	30/30	40/20	50±7/52±6	明确	随机	未提及	双盲	参松养心胶囊+常规治疗/安慰剂+常规治疗	3个月	未提及	未提及	临床疗效	有效无效	22	8	14	16
赵丽华2010	59/59	75/43	47-81	明确	按就诊顺序随机	未提及	未提及	参松养心胶囊+常规治疗/常规治疗	3个月	明确	明确	临床疗效	有效无效	57	2	36	23
葛迎辉2010	33/30	38/25	51-75	明确	随机	未提及	未提及	参松养心胶囊+常规治疗/心宝丸+常规治疗	4周	明确	明确	临床疗效	有效无效	30	3	13	17
梁炳荣2009	78/80	86-70	50-80	明确	随机数字表法	未提及	未提及	参松养心胶囊+西洛他唑胶囊/阿托品+西洛他唑胶囊	14天	未提及	明确	临床疗效	有效无效	63	15	38	42
马艳梅2009	30/30	34/26	17-80	明确	随机	未提及	未提及	参松养心胶囊+常规治疗/心宝丸+常规治疗	4周	明确	明确	临床疗效	有效无效	29	1	20	10
孙海英2007	99/97	98/98	62.45±16.75/63.98±16.96	未提及	随机	未提及	未提及	参松养心胶囊+常规治疗/常规治疗	1个月	未提及	明确	临床疗效	有效无效	80	19	53	44
心宝丸
高冶2016	30/30	34/26	40-73	明确	随机	未提及	未提及	心宝丸+常规治疗/常规治疗	2个月	未提及	明确	据NYHA心功能分级	有效无效	29	1	26	4
张莹莹2016	50/50	51/49	45-76	明确	随机	未提及	未提及	心宝丸+曲美他嗪+常规治疗/曲美他嗪+常规治疗	12周	未提及	明确	据NYHA心功能分级	有效无效	49	1	41	9
陈银结2016	34/30	61/3	19-53	明确	随机	未提及	未提及	心宝丸+常规治疗/异丙肾上腺素+常规治疗	1周	明确	明确	临床疗效	有效无效	31	3	28	2
张艳2016	30/30	33/27	平均年龄（71.34.１）岁?	未提及	随机	未提及	未提及	心宝丸+常规治疗/常规治疗	４周	未提及	明确	临床疗效	有效无效	28	2	22	8
李得清2016	41/41	51/31	69.1±11.9/67.1±12.1	明确	随机	未提及	未提及	心宝丸+曲美他嗪+常规治疗/曲美他嗪+常规治疗	未提及	未提及	明确	临床疗效	有效无效	38	3	28	13
胡俊楠2016	50/50	66/34	25-75	未提及	随机	未提及	未提及	环磷腺苷葡胺+心宝丸/环磷腺苷葡胺	21天	未提及	明确	临床疗效	有效无效	37	13	27	23
朱宏涛2014	50/50	52/48	32-84	明确	随机	未提及	未提及	心宝丸+常规治疗/口服阿托品+常规治疗	3个月	明确	明确	临床疗效	有效无效	41	9	36	14
刘炎2014	43/43	49/37	22-65	明确	按入院顺序编号	未提及	未提及	心宝丸+常规治疗/常规治疗	4周	未提及	明确	临床疗效	有效无效	38	5	36	7
于青2013	60/60	65/55	26-81	未提及	随机	未提及	未提及	心宝丸+常规治疗/口服阿托品+常规治疗	3个月	明确	明确	临床疗效	有效无效	52	8	43	17
张玉红2013	26/26	29/23	48-81	未提及	随机	未提及	未提及	心宝丸+硝酸地平/硝酸地平	7天	明确	明确	临床疗效	有效无效	24	2	20	6
赵建红2012	31/30	37/24	32-81	明确	随机	未提及	未提及	心宝丸+常规治疗/常规治疗	4周	明确	明确	临床疗效	有效无效	23	8	16	14
夏秀2015	20/20	23/17	85-102	明确	随机	未提及	单盲	心宝丸+常规治疗/安慰剂+常规治疗	12周	明确	明确	临床疗效	有效无效	16	4	3	17
魏东风2015	40/40	43/37	85-102	明确	随机	明确	双盲	心宝丸+常规治疗/安慰剂+常规治疗	12周	明确	明确	临床疗效	有效无效	32	8	6	34
斯琴其木格2015	50/52	56/46	31-59	明确	随机	未提及	未提及	心宝丸/蒙医辨证治疗	3个月	未提及	明确	临床疗效	有效无效	38	12	51	1
李景巍2014	30/34	40/24	38-81	明确	随机	未提及	未提及	心宝丸/温阳益气活血颗粒	3个月	未提及	明确	临床疗效	有效无效	20	10	30	4
朱卫东2013	32/32	40/24	37-78	明确	随机	未提及	未提及	心宝丸/自拟心复康胶囊	1个月	未提及	明确	临床疗效	有效无效	25	7	30	2
李雅彬2012	46/138	112/72	52.24±6.42	明确	随机数字表法	未提及	未提及	心宝丸/扶正助脉合剂	28天	未提及	明确	临床疗效	有效无效	33	13	127	11
郑军2011	48/48	58/38	42-70	明确	随机	未提及	未提及	心宝丸/益气温阳活血方	30天	未提及	明确	临床疗效	有效无效	26	22	44	4
陈和2010	24/41	36/29	38-81	明确	随机	未提及	未提及	心宝丸/自拟温阳复脉汤	3个月	未提及	明确	临床疗效	有效无效	15	9	36	5
高頔2010	32/28	37/23	27-80	明确	随机	未提及	未提及	心宝丸+常规治疗/口服阿托品+常规治疗	4周	明确	明确	临床疗效	有效无效	28	4	23	5
刘淑娟2009	30/30	40/20	61.54±1.2/65.4±0.7	明确	随机	未提及	未提及	心宝丸/口服中药煎剂	4周	未提及	明确	临床疗效	有效无效	21	9	26	4
麻黄附子细辛汤
徐满春2014	81/81	99/63	45-78	明确	随机	未提及	未提及	麻黄附子细辛汤加减/口服阿托品片	15天	未提及	明确	心率平均增加	心率增加≥6 次/min 心率增加＜6次/min	74	7	59	22
鲍益铭2012	32/30	34/28	46-67	明确	随机	未提及	未提及	加味麻黄附子细辛汤/心宝丸口服	30天	明确	明确	临床疗效	有效无效	29	3	19	11
范秀风2005	45/41	45/41	49.5±16.0/48.6±15.3	明确	随机	未提及	未提及	麻黄附子细辛汤加味/口服阿托品片	4周	未提及	明确	临床疗效	有效无效	41	4	26	15
李迎春2017	49/49	57/41	22-64	明确	电脑随机	电脑随机	双盲法	麻黄附子细辛汤加减/心宝丸	30天	未提及	明确	临床疗效	有效无效	47	2	40	9
程海珍2012	30/30	34/26	43-81	明确	随机	未提及	未提及	麻黄附子细辛汤加味/口服阿托品片	20-30天	未提及	明确	临床疗效	有效无效	25	5	16	14
张利君 2011	30/30	38/22	18-69	明确	随机	未提及	未提及	麻黄附子细辛汤+阿托品片/阿托品片	15天	未提及	明确	临床疗效	有效无效	24	6	16	14
魏文康 2012	30/30	43/17	47-79	明确	随机	未提及	未提及	麻黄附子细辛汤+阿托品片/阿托品片	15天	未提及	明确	临床疗效	有效无效	26	4	20	10
宁强 2004	60/30	49/41	16-68	明确	随机	未提及	未提及	麻黄附子细辛汤加味/口服阿托品片	30天	未提及	明确	临床疗效	有效无效	56	4	22	8
胡少林 2016	51/51	50/52	34-72	明确	随机	未提及	未提及	麻黄附子细辛汤加味+西医基础治疗/西医基础治疗	３个月	明确	明确	临床疗效	有效无效	46	5	38	13
房凌海2014	25/25	28/22	45-69	未提及	随机	未提及	未提及	加味麻黄附子细辛汤/心宝丸口服	30天	未提及	明确	临床疗效	有效无效	24	1	20	5
杜国良 2016	42/41	47/36	37.9-67.8 /38.6-66.9	明确	随机数字表法	未提及	未提及	麻黄附子细辛汤加减+硫酸阿托品片+心宝丸/硫酸阿托品片+心宝丸	4周	未提及	明确	临床疗效	有效无效	38	4	29	12
王喆2014	33/31	37/27	49-68	明确	随机数字法	未提及	未提及	麻黄附子细辛汤加味/心宝丸	30天	未提及	明确	临床疗效	有效无效	32	1	20	11
吉利2015	40/39	52/27	23-65	明确	随机数字表法	未提及	未提及	麻黄附子细辛汤加味/心宝丸	1个月	明确	明确	临床疗效	有效无效	35	5	24	15
于珊珊 2016	27/26	35/18	39-82	明确	随机	未提及	未提及	麻黄附子细辛汤加减/硫酸阿托品	1个月	未提及	明确	临床疗效	有效无效	25	2	18	8
袁全军2016	38/38	47/29	24-68	明确	随机	未提及	未提及	麻黄附子细辛汤加减/心宝丸	4周	明确	明确	临床疗效	有效无效	36	2	31	7
黄旋2016	47/47	57/37	21-62	未提及	随机	未提及	未提及	麻黄附子细辛汤加减/心宝丸	1个月	明确	明确	临床疗效	有效无效	45	2	39	8
耿黎明2010	32/27	36/23	44-83	明确	随机	未提及	未提及	麻黄附子细辛汤加味+西医基础治疗/阿托品+西医基础治疗	15天	未提及	明确	临床疗效	有效无效	29	3	19	8
邓永启2014	30/30	31/29	16-68	明确	随机	未提及	未提及	麻黄附子细辛汤加减/心宝丸	2周	明确	明确	临床疗效	有效无效	24	6	16	14
炙甘草汤
王向涛2016	24/24	31/17	55.2±6.1/52.3±4.8	明确	随机	未提及	未提及	炙甘草汤加减/常规的西药治疗	1个月	未提及	明确	治疗疗效 心电图疗效	有效无效	20	4	12	12
程一平2016	31/31	36/26	18-73	明确	随机	未提及	未提及	炙甘草汤加减/常规的西药治疗	1个月	明确	明确	治疗疗效	有效无效	29	2	23	8
周景成2016	40/40	54/26	16-88	明确	随机	未提及	未提及	炙甘草汤加减/常规的西药治疗+口服阿托品片	1个月	明确	明确	动态 心电图检查	有效无效	30	10	22	18
仇军2012	43/43	41/45	55.73±7.66/56.81±7.57	明确	随机	未提及	采用单盲法	炙甘草汤加减+阿托品/阿托品	6周	明确	明确	常规心电图和24h态心电 图	有效无效	41	2	24	19
胡 燕 2012	33/32	43/22	16-84	明确	随机	未提及	未提及	炙甘草汤加减/阿托品	1个月	明确	明确	治疗疗效/平均心率变化/	有效无效	22	11	11	21
孔剑刚2016	64/64	79/49	51-72	明确	随机	未提及	未提及	炙甘草汤加减+常规治疗/常规西医治疗	3个月	明确	明确	心电图/平均心率/平均心搏量/ 生活质量评分	有效无效	54	10	45	19
高碧芸 2014	30/30	39/21	30-70	明确	随机数字表法	未提及	未提及	炙甘草汤加味/心宝丸	2个月/4周	未提及	明确	治疗疗效/心电图	有效无效	28	2	23	7
龙艳2016	61/61	63/59	24-71	明确	按入院单双号	按入院单双号	未提及	炙甘草汤加减/常规的西药治疗	2个月	明确	明确	临床疗效	有效无效	59	2	50	11
生脉注射液
方芳2005	36/36	39/33	38-82	明确	随机	未提及	未提及	自拟中药内服生脉注射液/给予氨茶碱	20天	明确	明确	临床疗效	有效/无效	32	4	24	12
赵芳佩2007	31/32	45/18	45-84	未提及	随机	未提及	未提及	环磷酸腺苷+生脉注射液/环磷酸腺苷	2周	明确	明确	临床疗效	有效/无效	26	5	18	14
李秀玲2008	42/40	52/30	56-82	明确	随机	未提及	未提及	生脉注射液/基础治疗	14天	未提及	明确	临床疗效	有效/无效	34	8	20	20
吴晓波2017	33/33	32/34	61±11.4/60±11.6	明确	随机	未提及	未提及	生脉注射液 +常规治疗/常规治疗	4周	未提及	明确	临床疗效	有效/无效	31	2	27	6
郑珂2015	35/35	34/36	60±10.7/61±12. 4	明确	随机数字表	未提及	未提及	生脉注射液 +常规治疗/常规治疗	4周	未提及	明确	临床疗效	有效/无效	32	3	27	8
王盈 2012	23/23	未提及	0-28 天	未提及	随机	未提及	未提及	生脉注射液+常规治疗/常规治疗	2周	有介绍	明确	临床疗效	有效/无效	21	2	13	10
